# Supplementary material for: Validation and Optimization of an Ex Vivo Assay of Intestinal Mucosal Biopsies in Crohn’s Disease: Reflects Inflammation and Drug Effects
Source: PLoS One. 2016 May 12;11(5):e0155335. doi: 10.1371/journal.pone.0155335 (PMC4865152; doi:10.1371/journal.pone.0155335)
Supplement: S1 File — Units are pg/ml/100 mg tissue. (XLSX) [file pone.0155335.s005.xlsx]

## Sheet: Fig 2
Fig 2
	E
	Transwell												T-disk
IL-1	174.519	85.3271	3.77778	5.08264	140.945	323.048	493.548	2632.2	180.973	46.3077	31.8966	25.2845	320.425	196.884	7.0922	10.96	326.419	201.333	400.538	2508.7	579.752	166.985	486.667	119.118
IL-10	46.7788	81.5278	37.7037	55.0827	137.662	104.118	98.0645	226.667	148.679	90.9857	65.4741	161.707	58.5088	18.3136	44.3972	81.52	135.721	258.067	64.3846	1182.1	9141.49	453.309	232.456	310.235
GM-CSF	82.4039	151.389	40.4074	36.7769	292.537	766.845	116.29	645.816	181.384	187.923	62.543	240.732	98.421	67.3373	47.4468	42.8	450.186	705.4	91.8461	2138.5	3853.8	438.309	461.228	461.471
IFN-	1.09848	221.509	220.482	429.917	11567.3	18018.8	514.193	2600.28	295.372	1245.22	178.233	974.39	1.03555	278.986	2623.3	3946.24	13223.3	22360.5	245.231	2552.7	1811.95	2090.85	8199.29	1.13743
TNF-	725.876	371.458	34.3704	43.7603	4.97512	5.34759	16.129	7.0922	6.28931	7.69231	77.2414	122.439	1083.16	223.343	51.1702	50.2	4.65116	6.66667	7.69231	10.7265	8.26446	7.35294	2034.3	1166.29
	F
	1				2				3				4				5				6
GM-CSF	406.818	270.429	528.5	396.111	392.312	291.231	434.154	83.0769	319.923	560.857	422.333	530.625	31.005	19.4	20.2857	48.75	115.833	42.2667	620.421	4130.33	105.411	232.25	129.4	243.429

## Sheet: Fig 3
Fig 3
	A
	Non-inflamed												Inflamed												Normal control
IL-1	11.4856	29.222	1.62022	538.408	40.165	2.19918	17.7159	18.7907	2.91937	0.824549			372.331	194.289	358.003	1508.75	81.3494	493.885	1085.15	78.3668	3870.27	60.606	377.956	140.002	0.536458	4.10953	2.62466	7.6274	10.032	0.232639
IL-10	46.673	24.853	10.1799	33.931	33.4465	4.52441	41.1288	56.3331	13.7033	2.58368			523.458	51.2822	64.4565	392.804	89.0325	215.659	87.3934	66.1044	1641.11	29.1206	204.976	42.9321	0.824119	0.821906	5.92026	1.44474	34.2537	10.1424
GM-CSF	41.2598	9.87365	6.72354	93.6959	21.0749	12.3916	21.0682	201.898	16.0917	24.7365			397.541	99.8878	384.082	748.113	470.084	30.4064	755.073	309.378	4991.55	35.3386	212.31	261.724	12.5865	15.7891	35.2186	1.41157	5.24007	4.28125
IFN-	734.799	86.5379	84.2209	59.3005	2.39319	0.0963029	0.19697	44.5407	16.9582	26.0684			2814.92	162.038	977.227	1478.1	634.779	84.7486	263.544	20.2468	270.824	51.1592	664.651	265.766	27.0461	99.1577	29.9521	90.107	1.21788	1.30903
TNF-	45.0545	49.6205	6.50126	636.582	57.468	0.732799	2.65909	18.0539	2.22809	3.42505			4405.3	600.74	203.183	3028.5	33.2174	33.235	4408.56	96.5798	15.3408	23.5526	0.467857	117.867	5.24439	0.205476	3.93531	3.09201	4.30943	4.63194
	B
	Non-inflamed									Mildly-moderately inflamed									Severely inflamed
IL-1	9.875	1.06557	1.78571	9.22481	0.452962	1.19266	0.828025	38.5827	0.751445	27.7064	91.8317	38.5185	4.05303	73.421	14.7333				64.902	5603.16	2137.38
IL-10	43.125	1.14754	12.6339	1.08527	5.57491	1.2844	0.89172	1.10236	1.96532	69.5413	90.297	11.9444	14.7727	7.23684	2.46667				41.9118	2927.86	354.369
GM-CSF	48.75	27.6229	17.4107	30.2326	13.5889	35.7798	24.8408	30.7087	22.5434	355.046	468.168	36.1111	14.7727	211.842	26.643				150.588	6645.71	3337.38
IFN-	51.375	33.6885	18.3482	31.8605	14.3206	37.7064	26.1783	32.3622	23.7572	37.7064	20.3465	38.0556	15.5682	54.0789	27.4				20.1471	437.959	103.689
TNF-	6.75	4.42623	2.41071	4.18605	1.88153	4.95413	3.43949	4.25197	3.12139	29.3578	142.277	5	2.04546	7.10526	3.6				50.8824	22.0408	8.64078

## Sheet: Fig 5
Fig 5
	A
	Isotype control												Anti-CD3
IL-1	387.813	35.7083	472.848	998.519	52.2003	312.528	140.002	8.2192	31.8938	84.6582	144.226	10.6405	834.098	439.561	469.031	4378.12	172.883	1279.57	193.988	25.5977	197.936	243.261	165.741	32.1764
IL-10	59.3512	102.361	225.452	104.374	34.1613	365.049	42.9321	29.1296	33.8881	49.6873	213.853	13.401	191.591	236.363	286.515	257.871	112.271	138.193	75.6706	413.373	158.892	2458.37	192.468	22.2291
GM-CSF	382.147	481.733	30.9538	282.94	45.1381	247.001	261.724	1.80182	10.6682	17.605	177.542	17.5283	1247.98	522.382	235.458	679.395	1848.55	759.69	525.419	76.8007	628.742	1165.35	306.483	155.154
IFN-	796.655	619.833	75.1159	205.715	70.1473	461.36	265.766	79.9286	25.5356	28.8809	36.8668	71.9943	45706.5	1170.76	3929.85	2336.63	4186.54	8414.67	7404.93	24987.3	16292.5	1360.85	2352.41	2428.79
TNF-	299.821	41.9306	35.9879	2076.89	29.919	0.467857	117.867	24.1198	48.451	181.092	321.199	34.6643	1943.07	52.4027	359.26	2237.74	1475.9	47.9137	547.118	1023.51	4359.78	656.668	850.068	146.743
	B
	anti-CD3						anti-CD3+IFX
IL-1	834.098	439.561	469.031	4378.12	172.883	1279.57	262.146	174.265	1178.27	265.096	30.5241	650.635
IL-10	191.591	236.363	286.515	257.871	112.271	138.193	140.814	153.953	219.013	74.9893	92.5518	59.7011
GM-CSF	1247.98	522.382	235.458	679.395	1848.55	759.69	757.083	447.115	63.0804	77.7188	702.506	217.422
IFN-	45706.5	1170.76	3929.85	2336.63	4186.54	8414.67	21033.5	1139.39	3764.7	405.115	724.77	5819.49
	C
	Isotype control										IFX
IL-1	387.813	35.7083	472.848	998.519	52.2003	312.528	445.48	282.209	393.486	187.453	266.987	215.209	354.74	1537.27	46.9309	278.957	232.67	291.016	13.9869	77.5845
IL-10	59.3512	102.361	225.452	104.374	34.1613	365.049	721.192	179.935	677.615	155.693	40.2867	49.5934	171.369	66.3681	14.5631	26.5821	290.595	243.091	2.02614	33.0918
GM-CSF	382.147	481.733	30.9538	282.94	45.1381	247.001	1708.37	271.227	458.073	117.94	373.283	396.479	25.4923	124.02	68.2301	104.871	637.776	507.387	10.9804	8.11594
IFN-	796.655	619.833	75.1159	205.715	70.1473	461.36	130.697	10.1365	33.1193	13.5206	652.013	713.164	28.742	229.288	83.7712	541.404	66.2746	31.1583	23.5948	17.4396
	D
	Isotype control						IFX
IL-1	0.536458	4.10953	2.62466	7.6274	10.032	0.232639	1.13428	12.2616	4.18438	8.44675	16.8284	0.196465
IL-10	0.824119	0.821906	5.92026	1.44474	34.2537	10.1424	0.749774	2.33983	3.07548	0.851136	26.9618	0.598232
GM-CSF	12.5865	15.7891	35.2186	1.41157	5.24007	4.28125	11.4511	80.5989	28.2188	1.63977	11.1268	8.78788
IFN-	27.0461	99.1577	29.9521	90.107	1.21788	1.30903	24.6062	262.189	29.7382	1.0151	0.935968	1.27702
